# Supplementary material for: Genome-Wide Association and Expression Analysis of the Lipoxygenase Gene Family in Passiflora edulis Revealing PeLOX4 Might Be Involved in Fruit Ripeness and Ester Formation
Source: Int J Mol Sci. 2022 Oct 18;23(20):12496. doi: 10.3390/ijms232012496 (PMC9603862; doi:10.3390/ijms232012496)
Supplement: Supplementary file 1 [file ijms-23-12496-s001.zip › ijms-1906030-supplementary/Additional file.xlsx]

## Sheet: Table S1
Table S1
Gene name	Gene ID	Chromosome Name	Gene Start (bp)	Gene End (bp)	AA Number	Group
AtLOX1	AT1G55020.1	Chr1	20525654	20530468	859	9-LOX
AtLOX2	AT3G45140.1	Chr3	16525245	16529352	896	13-LOX
AtLOX3	AT1G17420.1	Chr1	5977323	5981521	919	13-LOX
AtLOX4	AT1G72520.1	Chr1	27308513	27312756	926	13-LOX
AtLOX5	AT3G22400.1	Chr3	7926728	7931351	886	9-LOX
AtLOX6	AT1G67560.1	Chr1	25319804	25324581	917	13-LOX
PeLOX1	P_edulis010002705.g	Chr1	174141973	174147500	895	9-LOX
PeLOX2	P_edulis030007751.g	Chr3	4877639	4882581	528	9-LOX
PeLOX3	P_edulis030007753.g	Chr3	4873566	4877284	869	9-LOX
PeLOX4	P_edulis030007765.g	Chr3	4921269	4925954	869	9-LOX
PeLOX5	P_edulis050012485.g	Chr5	123454667	123460390	898	13-LOX
PeLOX6	P_edulis050012486.g	Chr5	123395694	123401143	933	13-LOX
PeLOX7	P_edulis050012489.g	Chr5	124003844	124009954	892	13-LOX
PeLOX8	P_edulis060014414.g	Chr6	15384603	15388910	882	9-LOX
PeLOX9	P_edulis060014719.g	Chr6	20743207	20745643	472	9-LOX
PeLOX10	P_edulis060016092.g	Chr6	109984693	109989539	866	9-LOX
PeLOX11	P_edulis070018494.g	Chr7	122039192	122044451	880	13-LOX
PeLOX12	P_edulis090020726.g	Chr9	2952055	2957025	882	13-LOX
MdLOX1a	MDP0000450991	Chr9	4301963	4305761	861	9-LOX
MdLOX1b	MDP0000312397	Chr4	19918553	19933261	1112	9-LOX
MdLOX1c	MDP0000423544	Chr4	19891141	19904876	985	9-LOX
MdLOX1d	MDP0000146677	Chr12	28590389	28595007	915	9-LOX
MdLOX7a	MDP0000264666	Chr4	19856631	19868505	1503	9-LOX
MdLOX7b	MDP0000125303	Chr12	28560910	28562416	437	9-LOX
MdLOX7c	MDP0000172092	Chr12	28578208	28582156	879	9-LOX
MdLOX7d	MDP0000923670	Chr4	19873253	19877207	932	9-LOX
MdLOX3a	MDP0000257474	Chr13	18548459	18552713	896	9-LOX
MdLOX3b	MDP0000204470	Chr16	14636918	14641021	800	9-LOX
MdLOX9a	MDP0000135993	Chr6	21406997	21410333	837	9-LOX
MdLOX2a	MDP0000874800	Chr12	6959580	6964246	907	13-LOX
MdLOX2b	MDP0000755511	Chr13	30662949	30667176	906	13-LOX
MdLOX8a	MDP0000215405	Chr16	5750363	5754254	939	13-LOX
MdLOX8b	MDP0000154668	Chr13	7837688	7841808	919	13-LOX
MdLOX6a	MDP0000277666	Chr11	1596504	1604161	919	13-LOX
MdLOX6b	MDP0000300321	Chr11	1602194	1608587	936	13-LOX
MdLOX5b	MDP0000281525	Chr2	36136033	36143453	960	13-LOX
MdLOX5b(2)	MDP0000753547	Chr2	36145551	36148880	698	13-LOX
MdLOX5a	MDP0000169311	Chr7	493993	502368	809	13-LOX
MdLOX5c	MDP0000279287	Chr7	514433	525233	710	13-LOX
MdLOX5d	MDP0000174168	Chr7	533625	539434	833	13-LOX
MdLOX5e	MDP0000211556	Chr2	36101254	36104580	631	13-LOX
SlLOX1	Solyc08g014000.3.1	Chr8	3436117	3442723	1752	9-LOX	LOXA
SlLOX2	Solyc01g099190.4.1	Chr1	81753643	81757490	858	9-LOX	LOXB
SlLOX3	Solyc01g006540.4.1	Chr1	1119976	1130114	738	13-LOX	LOXC
SlLOX4	Solyc03g122340.3.1	Chr3	64655810	64660384	909	13-LOX	LOXD
SlLOX5	Solyc01g099160.5.1	Chr1	81738453	81745545	863	9-LOX	LOXE
SlLOX6	Solyc09g075860.3.1	Chr9	63720938	63725983	878	9-LOX
SlLOX7	Solyc01g099200.3.1	Chr1	81766612	81770629	842	9-LOX
SlLOX8	Solyc08g029000.3.1	Chr8	37726529	37730640	862	9-LOX
SlLOX9	Solyc05g014790.3.1	Chr5	9024055	9028982	912	13-LOX
SlLOX10	Solyc01g099210.3.1	Chr1	81772178	81776162	864	9-LOX
SlLOX11	Solyc09g075870.2.1	Chr9	63728609	63733051	1004	9-LOX
SlLOX12	Solyc01g006555.2.1	Chr1	1134814	1138802	448	13-LOX
SlLOX13	Solyc01g099150.5.1.1	Chr1	81726419	81732194	896	9-LOX
SlLOX14	Solyc01g099170.4.1	Chr1	81745797	81747896	512	9-LOX
SlLOX15	Solyc09g055900.4.1	Chr9	42172229	42175987	466	9-LOX

## Sheet: Table S2
Table S2 Expression profiles of PeLOXs responding to drought, salt, cold, and high temperature via RNA-Seq
Gene ID	CK	Drought 8d (50%)	Drought 13d (10%)	NaCl 3d	NaCl 10d	Cold 20h	Cold 48h	High temperature 2h	High temperature 4h	High temperature 24h
PeLOX1	7.92351	14.5787	9.76953	13.9296	13.5063	78.6262	85.3336	6.76059	5.11939	76.5104
PeLOX2	0.153577	0.366888	24.08	1.3212	5.15413	31.7176	18.922	0.536471	0.19604	5.70863
PeLOX3	9.73728	2.91321	10.0278	9.29258	9.98211	0.0517417	0.0894853	0.14895	0.178098	0.136135
PeLOX4	0.00895277	0.0131914	1.3511	0.069079	0.29237	1.67567	1.04823	0.0447327	0	0.327669
PeLOX5	30.2927	12.0048	1.17786	3.84613	7.68023	8.74582	7.67202	12.0595	14.1878	1.07483
PeLOX6	27.7633	11.5589	1.25433	3.87374	7.01941	8.26835	8.27227	10.8361	15.0174	1.55222
PeLOX7	70.1081	713.584	13.9213	32.2399	142.685	33.9121	40.2798	15.187	45.0851	2.11231
PeLOX8	0.141146	0.13442	0.113338	0.13605	0.153797	0.103685	0.0861059	0.138267	0.0704271	0.0779917
PeLOX9	1.42879	1.46284	1.49173	2.45574	1.61156	1.39842	1.20149	0.572067	1.05407	1.15678
PeLOX10	17.6822	17.1189	4.89705	15.9803	16.3173	14.4214	13.7916	14.7797	15.6618	4.13563
PeLOX11	3.17643	4.815	86.4135	3.72761	6.44962	129.196	81.9219	29.7051	3.45673	0.89497
PeLOX12	6.54026	17.3043	99.3498	18.7914	22.1058	142.344	146.541	25.54	10.0923	37.5409

## Sheet: Table S3
Table S3 Expression profiles of PeLOXs at different tissues of passion fruit via qRT-PCR
GeneID	Leaf	Flower	Stem	Root	Peel	Pulp	Placenta
LOX1	1.03966	0.346384	0.197739	0.0761684	1.03015	0.221555	0.0271332
LOX2	1.0024	0.192088	0.399697	3.2031	0.271472	0.363368	0.133856
LOX3	1.11146	0.733631	0.516788	58.4839	1.67707	8.93737	3.1407
LOX4	1.00304	1.48414	3.58289	137.248	3.0716	17.3618	5.79655
LOX5	1.00253	0.838835	0.957168	0.171197	0.624356	0.072308	0.0394412
LOX6	1.0703	0.561576	1.11586	0.032124	0.789623	0.0299153	0.0297854
LOX7	1.06061	0.649939	2.21893	0.0511235	0.980083	0.0623735	0.0887628
LOX8	1.00145	0.697008	1.07154	0.0825257	0.632453	0.0257995	0.0156468
LOX9	1.15589	0.694032	0.920248	4.01492	1.12719	1.5863	0.924845
LOX10	1.00118	0.236305	0.122145	37.3717	3.13857	5.27396	0.122078
LOX11	1.08404	0.998408	0.570153	0.0665653	1.09342	0.0810367	0.00234678
LOX12	1.08037	0.642915	0.537516	13.8177	1.7864	2.31376	0.349757

## Sheet: Table S4
Table S4 Expression profiles of PeLOXs at different fruit development stages of passion fruit via RNA-Seq and qRT-PCR
Gene ID		T1	T2	T3
LOX1	RNA-Seq	13.685	3.01	0.945
	qRT-PCR	1.12505	0.499233	1.90065
LOX2	RNA-Seq	0.025	0.75	2.855
	RT-PCR	1.03821	2.04683	10.6974
LOX3	RNA-Seq	0.05	NA	0.01
	RT-PCR	1.51461	1.2944	1.84636
LOX4	RNA-Seq	0.03	0.64	33.8
	RT-PCR	1.21624	4.51634	210.005
LOX5	RNA-Seq	0.71	0.17	NA
	RT-PCR	1.21271	1.47468	0.947322
LOX6	RNA-Seq	NA	0.025	NA
	RT-PCR	1.05421	1.11897	2.23332
LOX7	RNA-Seq	0.93	0.63	0.16
	RT-PCR	1.0159	1.63769	6.62151
LOX8	RNA-Seq	0.325	0.69	0.295
	RT-PCR	1.02495	1.81412	6.87364
LOX9	RNA-Seq	2.085	0.555	0.465
	RT-PCR	1.12028	1.14744	5.22962
LOX10	RNA-Seq	0.93	0.665	0.04
	RT-PCR	1.17336	1.10762	0.455175
LOX11	RNA-Seq	3.13	1.755	0.085
	RT-PCR	1.71476	1.9572	1.17837
LOX12	RNA-Seq	29.09	8.21	2.64
	RT-PCR	1.02582	0.523325	0.330773

## Sheet: Table S5
Table S5. Pearson correlation analysis of fruit ripeness, relative expression of PeLOX4, LOX enzyme activity and ester content.
	Fruit ripeness	Relative expression (FPKM)	Relative expression (qRT-PCR)	Enzyme activity	Ester content
Fruit ripeness	1	0.874	0.875	0.984	0.87
Relative expression (FPKM)		1	1	0.773	1
Relative expression (qRT-PCR)			1	0.774	1
Enzyme activity				1	0.768
Ester content					1

## Sheet: Table S6
Table S6 Primers for qRT-PCR of PeLOX gene family
Gene ID	Forward primer(5'-3')	Reverse primer(5'-3')	Length(bp)
PeLOX1	TGGGATGTGGAGATTGGTGT	CGAAGTGGCTCTGGTGTCTT	218
PeLOX2	ACCATGACACTCTGATGCCA	CTGTCAGCTCCAAAGGCATC	163
PeLOX3	TCGAGAGGGAAAGTAGGGGA	GGCCAGGAACATCTTCAAGC	202
PeLOX4	ATCTGCCTGACAAGACACCA	TACGGATATTCGGCAGACCC	196
PeLOX5	CAAATGCCTTCGAGCTACCC	GTCGGCTTCTCTAGTTGGGT	237
PeLOX6	TGCGTGTTAGAGCTGTTGTG	TCTTTACATGCTCGCTGTGC	199
PeLOX7	ACTAACAGTTGGCGGGTTCT	GTCCAAAACCTGACGGAACC	218
PeLOX8	ACTGCATCCATATCCTCGCA	CCCGGATCGAATTTGCTGTT	164
PeLOX9	ACCCAATTCACCGTCTGCTA	GCTGGAAGGGCTTGTTCATC	184
PeLOX10	CCAGCAAACGGGTTTCAAGA	ACGACCATGACCAGGAACAT	219
PeLOX11	GGACATAATCAGGGCCGGTA	GCCTCTTTGCTTCTCTTCGG	225
PeLOX12	GCCTGAATGTTGCCTTGGAA	ACCCCAAAGTCGGTATCCAC	166
EF 1α	ACCACCAAGTACTACTGCACTG	ATAAGCACGGCACAATCAGC	92
